# Supplementary material for: Investigation of the ABCB1 Gene Polymorphism and Food Effects on the Avatrombopag Pharmacokinetics in Chinese Individuals: A Population Pharmacokinetic/Pharmacodynamic Analysis
Source: Pharmaceuticals (Basel). 2025 Jun 16;18(6):903. doi: 10.3390/ph18060903 (PMC12196290; doi:10.3390/ph18060903)
Supplement: Supplementary file 1 [file pharmaceuticals-18-00903-s001.zip]

Archive with 1 entries (1 files):
- pharmaceuticals-3641562-supplementary.pdf
